# Supplementary material for: Mutational heterogeneity of angioimmunoblastic T-cell lymphoma indicates distinct lymphomagenic pathways
Source: Blood Cancer J. 2018 Jan 17;8(1):6. doi: 10.1038/s41408-017-0047-2 (PMC5802554; doi:10.1038/s41408-017-0047-2)
Supplement: Supplementary file 1 — Supplementary dataset 1 [file 41408_2017_47_MOESM1_ESM.xlsx]

## Sheet: Dataset 1
	Supplementary Dataset 1: Mutational landscape of wildtype RHOA AITL cases.
	Nguyen et al, 2017 (n=9)									Abate et al, 2017 (n=20)																				Vallois et al, 2016 (n=18)																		Yoo et al, 2016 (n=5)
TET2																																												X	X	X	X
DNMT3A																																												X	X	X	X
IDH2																																														X	X
AKT1	0	0	0	0	0	0	0	0	0																																							0	0
ATM	0	0	0	0	0	0	0	0	0																					0	0	0	0	0	0	0	0	0	0	0	0	0	0	0	0	0	0
CCND3	0	0	0	0	0	0	0	0	0																					0	0	0	0	0	0	0	0	0	0	0	0	0	0	0	0	0	0
CD28	0	0	0	0	0	0	0	0	0
CREBBP	0	0	0	0	0	0	0	0	0
CTNNB1	0	0	0	0	0	0	0	0	0																																							0	0
FAT2																														0	0	0	0	0	0	0	0	0	0	0	0	0	0	0	0	0	0	0	0
FYN	0	0	0	0	0	0	0	0	0
GTF2I	0	0	0	0	0	0	0	0	0																																							0	0
JAK1	0	0	0	0	0	0	0	0	0																																							0	0
JAK2	0	0	0	0	0	0	0	0	0
KMT2D	0	0	0	0	0	0	0	0	0																					0	0	0	0	0	0	0	0	0	0	0	0	0	0	0	0	0	0
KRAS	0	0	0	0	0	0	0	0	0
LCK	0	0	0	0	0	0	0	0	0																																							0	0
LRP6	0	0	0	0	0	0	0	0	0																																							0	0
MTERFD3																														0	0	0	0	0	0	0	0	0	0	0	0	0	0	0	0	0	0	0	0
NOTCH1																														0	0	0	0	0	0	0	0	0	0	0	0	0	0	0	0	0	0
ODZ1																														0	0	0	0	0	0	0	0	0	0	0	0	0	0	0	0	0	0	0	0
PDPK1	0	0	0	0	0	0	0	0	0																																							0	0
PIK3RI	0	0	0	0	0	0	0	0	0
PLCG1	0	0	0	0	0	0	0	0	0
PRKD2	0	0	0	0	0	0	0	0	0																					0	0	0	0	0	0	0	0	0	0	0	0	0	0	0	0	0	0
STAT3	0	0	0	0	0	0	0	0	0
STAT5B	0	0	0	0	0	0	0	0	0																																							0	0
STAT6	0	0	0	0	0	0	0	0	0																					0	0	0	0	0	0	0	0	0	0	0	0	0	0	0	0	0	0
TRAF6	0	0	0	0	0	0	0	0	0																																							0	0
VAV1	0	0	0	0	0	0	0	0	0
VAV2	0	0	0	0	0	0	0	0	0																																							0	0
	0: Gene not targeted by targeted deep sequencing.
	X: Missing data.
[truncated: 12 more columns]
